# Supplementary material for: Optimization of Thyme, Cinnamon, and Black Seed Oil Combinations for Enhanced Antibacterial and Antioxidant Efficacy: Mixture Design and In Silico Insights
Source: Pharmaceuticals (Basel). 2026 Feb 26;19(3):372. doi: 10.3390/ph19030372 (PMC13029202; doi:10.3390/ph19030372)
Supplement: Supplementary file 1 [file pharmaceuticals-19-00372-s001.zip]

Archive with 1 entries (1 files):
- pharmaceuticals-4095298-supplementary.pdf
